# Supplementary material for: The influence of the R47H triggering receptor expressed on myeloid cells 2 variant on microglial exosome profiles
Source: Brain Commun. 2021 Feb 3;3(2):fcab009. doi: 10.1093/braincomms/fcab009 (PMC8244649; doi:10.1093/braincomms/fcab009)
Supplement: fcab009_Supplementary_Data [file fcab009_Supplementary_Data.zip]

Archive with 3 entries (3 files):
- Video 1.wmv
- Video 2.wmv
- Supplementary_material.pdf
